# Supplementary material for: The number of CD34+CD38+CD117+HLA-DR+CD13+CD33+ cells indicates post-chemotherapy hematopoietic recovery in patients with acute myeloid leukemia
Source: PLoS One. 2017 Jul 5;12(7):e0180624. doi: 10.1371/journal.pone.0180624 (PMC5498054; doi:10.1371/journal.pone.0180624)
Supplement: S5 File — (XLS) [file pone.0180624.s005.xls]

## Sheet: data
列1	列2	列3	列4	列5	列6	列7	列8	列9	列10	列11	列12	列13	列14	列15	列16	列17	列18	列19	列37	列38	列39	列40	列41	列42	列43	列44	列45	列46	列47	列48	列49	列50	列51	列52	列53	列54	列55	列56	列57	列58	列59	列60	列61	列62	列63	列64	列65	列66	列67
NO.	PLT transution(U)	ANC censoring(1.ANC recover at the end of the course,2.ANC did not recover at the end of the course)	PLT censoring(1.PLT recover at the end of the course 2.PLT did not recover at the end of the course)	Course of chemotherapy(1 consolidatiopn one, 2 consolidation two)	P cell percentage(%)	Induction chemotherapy Regimen(1 HAD-standard,2 HAD-intermediate)	Group(1.P cell percentage in Q1, 2.P cell percentage in Q2-4)	Time of neutrophina(DAY)	Time of intro-chemotrapy(DAY)	Gender(1.male,2.female )	Age(years old)	Consolidation chemotherapy Regimen(1.HDAC 2.IDAC)	Infection Grade(1.grade1-2,2.grade3-5)	PLT Recovery Time(DAY)	G-csf amount(vials)	ANC delayed Recovery(1.ANC Recovery on time ,2.ANC delayed Recovery)	NCC Nrisk category(1.Good,2.Intermediate,3.Poor, 4.No information)	WHO classification(1.AML with t(8;21)( q22;q22),2 AML with abnormal BM eosinophils and inv(16)(p13q22) or t(16;16)(p13;q22),3.AML with 11q23 abnormalities 4.Other)
1	20	1	1	1	0.63	1	2	8	33	2	28	1	2	5	14	1	1	4
1	24	1	1	2	0.28	1	2	8	43	2	28	1	2	6	12	1	1	4
2	12	1	1	1	0.59	2	2	6	37	1	47	2	2	4	8	1	1	4
2	24	1	1	2	0.19	2	1	8	42	1	47	2	2	10	11	1	1	4
3	12	1	1	1	0.82	1	2	8	34	1	40	1	2	1	8	1	1	1
3	12	1	2	2	0.82	1	1	11	40	1	40	1	2	6	10	2	1	1
4	12	1	1	1	0.38	1	1	5	47	1	52	2	2	1	4	1	1	4
4	12	1	1	2	0.12	1	1	8	47	1	52	2	2	8	7	1	1	4
5	12	1	1	1	0.47	1	1	6	39	2	16	1	2	4	7	1	1	1
5	12	1	1	2	0.2	1	1	10	44	2	16	1	2	10	9	1	1	1
6	12	1	1	1	1.76	2	2	6	33	1	20	2	2	6	4	1	1	4
6	0	1	1	2	0.26	2	2	8	44	1	20	2	2	10	8	1	1	4
7	12	1	1	1	0.53	1	2	3	47	2	26	1	1	1	7	1	1	4
7	36	1	1	2	0.18	1	1	12	39	2	26	1	2	7	11	2	1	4
8	0	1	1	1	0.55	2	2	4	36	1	17	2	1	4	7	1	1	4
8	24	2	1	2	0.13	2	1	9	45	1	17	2	2	5	8	1	1	4
9	24	1	1	1	0.83	2	2	6	34	2	36	2	2	1	7	1	1	1
9	24	1	1	2	0.21	2	1	7	51	2	36	2	1	3	8	1	1	1
10	24	1	1	1	0.73	2	2	4	34	1	25	2	2	1	6	1	1	4
10	36	1	1	2	0.34	2	2	10	43	1	25	2	2	1	9	1	1	4
11	22	1	1	1	0.81	2	2	8	36	2	30	1	2	6	7	1	1	1
11	24	1	1	2	0.09	2	1	12	56	2	30	1	2	12	11	2	1	1
12	0	1	2	1	0.64	1	2	5	39	2	48	2	1	1	6	1	1	1
12	0	1	1	2	0.49	1	2	6	42	2	48	2	2	1	7	1	1	1
13	36	1	1	1	0.82	2	2	8	32	1	25	1	1	1	7	1	1	4
13	38	1	2	2	0.55	2	2	10	36	1	25	1	2	7	9	1	1	4
14	12	1	1	1	0.61	2	2	6	36	2	27	2	1	3	5	1	1	4
14	12	2	1	2	0.17	2	1	8	49	2	27	2	2	3	9	1	1	4
15	20	1	1	1	1.1	1	2	5	37	1	15	1	2	4	7	1	1	1
15	24	1	2	2	0.52	1	2	8	43	1	15	1	1	4	7	1	1	1
16	36	1	1	1	0.43	2	1	1	33	1	49	2	1	2	2	1	1	4
16	60	1	1	2	0.39	2	2	8	44	1	49	2	2	3	7	1	1	4
17	24	1	1	1	0.53	1	2	8	38	1	39	2	2	1	6	1	1	4
17	48	1	1	2	0.08	1	1	6	43	1	39	2	2	3	6	1	1	4
18	12	1	1	1	1.25	1	2	3	36	1	34	1	2	4	7	1	1	1
18	12	1	1	2	0.71	1	2	11	33	1	34	1	2	8	10	2	1	1
19	12	1	1	1	0.24	2	1	4	41	2	51	1	2	4	5	1	1	4
19	20	1	1	2	0.25	2	1	6	36	2	51	1	2	8	5	1	1	4
20	12	1	1	1	0.58	2	2	6	30	1	52	2	2	3	7	1	1	4
20	36	1	1	2	0.78	2	2	8	35	1	52	2	2	1	9	1	1	4
21	18	1	1	1	0.48	1	2	4	36	2	46	2	1	4	7	1	1	4
21	48	1	1	2	0.18	1	1	6	41	2	46	2	1	8	9	1	1	4
22	12	1	1	1	1.52	1	2	5	39	2	47	1	1	4	4	1	1	4
22	24	1	2	2	0.15	1	1	8	49	2	47	1	2	8	7	1	1	4
23	12	1	1	1	1.02	1	2	3	31	2	31	2	1	3	6	1	1	1
23	36	1	1	2	0.28	1	2	5	40	2	31	2	2	3	7	1	1	1
24	12	1	1	1	0.8	2	2	4	32	2	20	2	2	1	7	1	1	4
24	24	1	1	2	0.41	2	2	13	46	2	20	2	2	1	11	2	1	4
25	24	1	1	1	0.6	2	2	6	41	2	22	1	1	3	4	2	1	4
25	20	1	1	2	0.15	2	1	8	63	2	22	1	1	8	7	1	1	4
26	12	1	1	1	1.2	1	2	6	35	2	51	1	2	1	7	1	1	4
26	48	1	1	2	0.5	1	2	9	42	2	51	1	2	1	8	1	1	4
27	24	1	1	1	0.62	2	2	7	39	1	49	2	2	7	8	1	1	4
27	24	1	1	2	0.9	2	2	8	35	1	49	2	2	14	10	1	1	4
28	24	1	1	1	0.9	2	2	8	38	2	28	1	2	4	7	1	1	4
28	36	1	1	2	0.34	2	2	6	49	2	28	1	2	8	7	1	1	4
29	30	1	2	1	0.5	1	2	4	42	1	47	1	2	3	5	1	1	4
29	20	1	2	2	0.14	1	1	10	52	1	47	1	2	1	9	1	1	4
30	24	1	1	1	1.4	1	2	2	37	2	51	1	2	1	9	1	1	4
30	22	1	1	2	0.23	1	1	8	47	2	51	1	2	6	7	1	1	4
31	12	2	1	1	0.46	1	1	4	38	1	43	1	2	4	5	1	1	4
31	16	1	1	2	0.21	1	1	8	50	1	43	1	2	5	7	1	1	4
32	36	1	2	1	0.75	2	2	8	32	2	18	2	2	1	7	1	1	4
32	56	1	1	2	0.5	2	2	5	41	2	18	2	2	8	10	1	1	4
33	48	1	1	1	0.63	2	2	6	33	1	48	1	2	2	4	1	1	1
33	36	1	1	2	0.31	2	2	8	36	1	48	1	2	3	7	1	1	1
34	22	1	1	1	0.45	2	1	5	29	1	51	2	2	2	4	1	1	4
34	34	1	1	2	0.28	2	2	9	41	1	51	2	2	13	10	1	1	4
35	6	1	1	1	0.96	2	2	5	35	1	36	1	1	1	3	1	1	4
35	24	1	1	2	0.32	2	2	4	42	1	36	1	2	6	3	1	1	4
36	20	1	1	1	0.23	1	1	8	40	2	45	1	2	2	7	1	1	2
36	22	1	2	2	0.26	1	2	7	60	2	45	1	2	5	6	1	1	2
37	24	1	1	1	0.8	1	2	5	39	1	24	1	2	2	6	1	1	4
37	36	1	1	2	0.25	1	1	9	60	1	24	1	2	3	9	1	1	4
38	36	1	2	1	0.23	2	1	6	33	1	47	2	2	8	4	1	1	4
38	24	1	1	2	0.41	2	2	8	48	1	47	2	2	10	9	1	1	4
39	20	1	1	1	0.04	1	1	6	45	1	52	2	2	3	6	1	1	4
39	12	1	1	2	0.1	1	1	13	44	1	52	2	2	8	14	2	1	4
40	12	1	1	1	0.49	1	2	7	37	1	27	2	2	1	4	1	1	1
40	48	1	1	2	0.38	1	2	7	52	1	27	2	2	5	7	1	1	1
41	24	1	1	1	0.47	1	1	8	35	2	39	2	1	1	5	1	1	1
41	48	1	1	2	0.26	1	2	9	42	2	39	2	2	1	7	1	1	1
42	24	1	1	1	0.82	1	2	5	38	1	33	2	1	1	5	1	1	1
42	24	1	1	2	0.37	1	2	7	40	1	33	2	1	4	6	1	1	1
43	12	1	2	1	0.12	1	1	8	48	1	40	1	2	1	5	1	1	4
43	12	1	2	2	0.63	1	2	4	46	1	40	1	2	4	3	1	1	4
44	12	1	1	1	1	2	2	8	34	1	40	2	2	1	6	1	1	4
44	28	1	1	2	0.32	2	2	10	54	1	40	2	2	6	10	1	1	4
45	22	1	1	1	1.29	1	2	3	38	2	31	1	2	5	6	1	1	4
45	36	1	1	2	0.59	1	2	8	40	2	31	1	1	3	7	1	1	4
46	24	1	1	1	0.44	2	1	5	31	1	40	2	2	3	4	1	1	4
46	36	1	1	2	0.47	2	2	8	34	1	40	2	2	1	9	1	1	4
47	24	1	1	1	0.23	2	1	8	35	1	30	1	2	1	5	1	1	4
47	36	1	1	2	0.83	2	2	8	44	1	30	1	1	5	7	1	1	4
48	22	1	1	1	0.48	1	2	6	35	2	24	1	2	6	8	1	1	4
48	72	1	1	2	0.49	1	2	9	41	2	24	1	2	11	11	1	1	4
49	12	1	1	1	0.81	1	2	5	41	2	40	1	2	5	7	1	1	1
49	48	1	1	2	0.35	1	2	7	46	2	40	1	1	1	6	1	1	1
50	12	1	2	1	0.91	2	2	6	39	1	27	1	1	2	4	1	1	4
50	12	2	1	2	0.45	2	2	8	52	1	27	1	2	2	7	1	1	4
51	12	1	1	1	0.58	1	2	6	32	2	33	1	2	3	8	1	1	1
51	24	1	1	2	0.45	1	2	9	38	2	33	1	2	10	11	1	1	1
52	12	1	1	1	1.03	2	2	8	31	1	38	2	2	1	5	1	1	1
52	24	1	1	2	0.22	2	1	14	49	1	38	2	2	8	10	2	1	1
53	32	1	2	1	0.63	1	2	5	42	1	23	2	2	1	4	1	1	1
53	30	1	2	2	0.33	1	2	7	47	1	23	2	1	7	3	1	1	1
54	20	1	1	1	0.53	2	2	6	52	1	16	2	2	6	9	1	1	1
54	22	1	1	2	0.53	2	2	8	43	1	16	2	1	8	9	1	1	1
55	36	2	1	1	0.55	1	2	2	40	2	31	2	2	9	1	2	1	4
55	28	1	2	2	0.31	1	2	2	43	2	31	2	2	11	1	2	1	4
56	24	1	1	1	0.46	1	1	5	38	2	45	1	2	5	6	1	1	1
56	20	2	2	2	0.71	1	2	5	42	2	45	2	2	1	7	1	1	1
57	20	1	1	1	0.78	1	2	8	35	1	45	2	1	3	7	1	1	1
57	36	1	2	2	0.68	1	2	8	39	1	45	1	2	1	12	1	1	1
58	24	1	1	1	0.24	2	1	8	34	2	31	1	2	3	7	1	1	4
58	32	1	2	2	0.44	2	2	8	31	2	31	1	2	2	7	1	1	4
59	34	1	1	1	0.6	1	2	6	40	2	47	1	2	3	3	1	1	4
59	30	1	1	2	0.42	1	2	2	51	2	47	1	2	11	1	2	1	4
60	56	1	1	1	0.7	1	2	5	38	1	29	1	2	3	6	1	1	4
60	84	1	2	2	0.5	1	2	8	47	1	29	1	2	5	7	1	1	4
61	24	1	1	1	1.33	2	2	4	26	1	36	2	1	5	6	1	1	4
61	24	1	2	2	0.27	2	2	9	42	1	36	2	2	6	10	1	1	4
62	24	1	1	1	0.4	2	1	3	45	1	21	2	1	1	5	1	1	4
62	36	1	1	2	0.49	2	2	6	39	1	21	2	1	1	5	1	1	4
63	12	1	1	1	0.89	1	2	3	52	1	31	1	2	1	6	1	1	1
63	24	1	2	2	0.35	1	2	6	57	1	31	1	2	5	6	1	1	1
64	22	1	1	1	0.45	2	1	8	30	1	35	1	2	8	7	1	1	1
64	24	1	1	2	0.49	2	2	8	32	1	35	1	2	13	11	1	1	1
65	12	1	1	1	0.61	1	2	5	43	1	34	1	2	3	7	1	1	4
65	24	1	2	2	0.2	1	1	6	47	1	34	1	2	9	7	1	1	4
66	20	1	1	1	1.92	1	2	7	41	1	16	1	2	4	5	1	1	1
66	36	1	1	2	0.45	1	2	8	43	1	16	1	2	1	8	1	1	1
67	24	1	1	1	0.73	1	2	1	33	1	20	2	1	6	2	2	1	4
67	24	1	1	2	0.4	1	2	2	36	1	20	2	2	2	15	2	1	4
68	24	1	1	1	0.85	1	2	6	34	1	42	2	2	1	9	1	1	1
68	36	1	1	2	0.27	1	2	10	49	1	42	2	2	6	11	1	1	1
69	12	1	1	1	0.16	2	1	1	35	2	52	1	1	8	2	1	1	4
69	22	1	1	2	0.06	2	1	7	56	2	52	1	1	4	2	1	1	4
70	34	1	1	1	0.49	1	2	8	37	1	28	2	2	7	7	1	1	1
70	24	1	2	2	0.5	1	2	11	40	1	28	2	2	11	12	2	1	1
71	12	1	1	1	0.88	1	2	6	36	1	32	1	1	1	6	1	1	4
71	24	1	1	2	0.21	1	1	9	55	1	32	1	2	12	8	1	1	4
72	24	1	1	1	0.27	1	1	10	43	1	51	1	1	6	10	2	1	4
72	24	1	1	2	0.32	1	2	8	44	1	51	1	1	11	8	1	1	4
73	12	1	1	1	1.22	1	2	3	37	1	34	2	1	3	10	1	1	1
73	24	1	1	2	0.33	1	2	13	40	1	34	2	2	13	15	2	1	1
74	12	1	1	1	0.09	2	1	5	49	1	54	2	2	5	10	1	1	4
74	24	1	1	2	0.31	2	2	12	39	1	54	2	2	8	12	2	1	4
75	12	1	1	1	1.5	1	2	5	35	1	17	2	1	0	8	1	1	4
75	24	1	1	2	0.3	1	2	8	40	1	17	2	2	9	11	1	1	4
76	36	1	1	1	0.47	2	1	8	35	2	54	1	1	1	7	1	1	4
76	84	1	2	2	0.82	2	2	4	42	2	54	1	2	4	5	1	1	4
77	8	1	2	1	1.52	1	2	5	35	1	34	2	1	3	8	1	1	1
77	24	1	1	2	0.28	1	2	10	36	1	34	2	1	5	12	1	1	1
78	30	1	1	1	0.76	2	2	8	71	2	47	2	2	5	6	1	1	2
78	24	1	1	2	0.44	2	2	1	39	2	47	2	2	3	4	1	1	2
79	24	1	1	1	0.82	1	2	6	39	2	31	2	2	1	9	1	1	4
79	48	1	2	2	0.85	1	2	8	39	2	31	2	2	8	12	1	1	4
80	24	1	1	1	0.29	2	1	3	37	2	38	1	2	3	4	1	1	4
80	36	1	1	2	0.66	2	2	5	49	2	38	1	2	3	7	1	1	4
81	12	1	1	1	0.47	2	1	7	32	2	47	1	1	3	8	1	1	4
81	24	1	1	2	0.56	2	2	10	42	2	47	1	1	2	8	1	1	4
82	12	1	1	1	0.49	1	2	8	41	2	27	2	2	6	6	1	1	4
82	12	2	1	2	0.22	1	1	12	41	2	27	2	2	10	12	2	1	4
83	12	1	1	1	1.33	2	2	6	32	2	53	2	2	0	7	1	1	4
83	24	1	2	2	0.47	2	2	11	47	2	53	2	2	8	10	2	1	4
84	36	1	1	1	1.93	1	2	5	40	1	31	1	2	1	7	1	1	4
84	36	1	1	2	0.26	1	2	9	49	1	31	1	2	6	8	1	1	4
85	24	1	1	1	0.74	2	2	5	44	2	42	2	2	5	9	1	1	4
85	24	1	1	2	0.84	2	2	9	35	2	42	2	2	8	13	1	1	4
86	48	1	1	1	1.35	1	2	7	38	1	20	1	2	7	7	1	1	1
86	48	1	1	2	0.52	1	2	4	32	1	20	1	2	6	8	1	1	1
87	24	1	1	1	0.41	2	1	8	37	2	40	2	2	1	9	1	1	4
87	32	1	1	2	0.4	2	2	8	34	2	40	2	2	1	13	1	1	4
88	12	1	1	1	0.64	2	2	5	43	1	45	2	1	1	6	1	1	4
88	24	1	1	2	0.37	2	2	5	48	1	45	2	1	5	6	1	1	4
89	24	1	1	1	0.67	1	2	3	32	2	42	1	2	1	6	1	1	2
89	24	1	1	2	0.38	1	2	5	39	2	42	1	2	5	5	1	1	2
90	12	1	1	1	0.34	1	1	4	44	1	33	2	2	1	3	1	1	1
90	12	1	1	2	0.23	1	1	8	47	1	33	2	2	2	9	1	1	1
91	24	2	1	1	0.84	2	2	5	31	2	47	1	1	1	7	1	1	1
91	24	1	1	2	0.4	2	2	8	35	2	47	1	2	5	7	1	1	1
92	12	1	1	1	1.67	2	2	6	33	2	48	1	2	3	7	1	1	1
92	24	1	1	2	0.23	2	1	8	43	2	48	1	2	5	10	1	1	1
93	12	1	1	1	0.5	1	2	4	35	2	28	1	1	1	6	1	1	1
93	12	1	1	2	0.19	1	1	7	51	2	28	1	2	0	9	1	1	1
94	12	1	1	1	1.15	2	2	4	34	1	32	1	2	1	6	1	1	1
94	40	1	2	2	0.21	2	1	5	49	1	32	1	2	1	8	1	1	1
95	12	1	1	1	0.85	2	2	5	38	1	16	1	2	1	7	1	1	1
95	12	2	2	2	0.43	2	2	4	44	1	16	1	1	4	3	1	1	1
96	24	1	1	1	0.85	1	2	1	37	1	28	2	1	3	7	1	1	4
96	32	1	1	2	0.39	1	2	8	36	1	28	2	2	8	6	1	1	4
97	12	1	1	1	0.28	2	1	8	36	2	31	1	1	4	7	1	2	4
97	12	2	1	2	0.4	2	2	6	35	2	31	1	1	5	7	1	2	4
98	12	1	1	1	0.13	2	1	12	65	2	24	1	2	10	11	2	2	4
98	12	1	1	2	0.82	2	2	9	48	2	24	1	2	1	8	1	2	4
99	12	1	1	1	0.49	2	2	6	33	2	27	2	2	1	4	1	2	4
99	24	1	1	2	0.15	2	1	6	37	2	27	2	2	5	8	1	2	4
100	12	1	1	1	0.48	1	2	4	34	1	47	2	2	6	8	1	2	4
100	12	1	1	2	0.51	1	2	10	40	1	47	2	2	14	13	1	2	4
101	12	1	1	1	0.75	1	2	8	33	1	16	1	2	3	5	1	2	4
101	12	1	1	2	0.56	1	2	7	35	1	16	1	2	10	6	1	2	4
102	36	1	1	1	0.95	1	2	8	33	1	31	2	1	2	8	1	2	4
102	36	1	1	2	0.3	1	2	6	36	1	31	2	1	11	1	1	2	4
103	8	1	1	1	1.39	2	2	6	39	2	40	2	1	1	4	1	2	4
103	12	1	1	2	0.46	2	2	6	44	2	40	2	2	1	7	1	2	4
104	24	1	1	1	0.15	1	1	8	38	1	53	1	2	4	9	1	2	4
104	12	1	1	2	0.63	1	2	7	47	1	53	1	1	1	6	1	2	4
105	24	1	1	1	1.34	2	2	6	50	1	17	1	1	7	6	1	2	4
105	24	2	1	2	0.65	2	2	8	50	1	17	1	2	3	7	1	2	4
106	8	1	2	1	0.13	2	1	10	44	2	50	2	1	11	8	2	2	4
106	24	1	2	2	0.4	2	2	8	56	2	50	2	2	6	9	1	2	4
107	12	1	1	1	1.42	1	2	7	41	2	37	2	2	5	5	1	2	1
107	12	1	1	2	0.28	1	2	8	54	2	37	2	2	1	10	1	2	1
108	12	1	1	1	0.54	1	2	5	32	2	37	1	1	1	3	1	2	4
108	24	1	1	2	0.16	1	1	8	60	2	37	1	2	1	7	1	2	4
109	12	1	1	1	0.57	1	2	8	35	1	23	1	1	3	7	1	2	4
109	24	1	1	2	0.27	1	2	6	49	1	23	1	2	2	5	1	2	4
110	12	1	1	1	1.51	2	2	4	54	2	43	2	2	4	5	1	2	1
110	22	1	1	2	0.36	2	2	8	29	2	43	2	2	6	7	1	2	1
111	12	1	1	1	0.02	1	1	8	35	1	49	1	1	8	6	1	2	4
111	36	1	1	2	0.42	1	2	7	39	1	49	1	2	5	6	1	2	4
112	24	2	1	1	0.39	2	1	5	34	2	41	1	1	6	6	1	2	4
112	36	1	1	2	0.32	2	2	5	22	2	41	1	1	4	4	1	2	4
113	20	1	1	1	0.38	2	1	8	40	2	37	2	2	5	9	1	2	4
113	8	1	1	2	0.3	2	2	12	54	2	37	2	2	12	11	2	2	4
114	36	1	2	1	0.18	2	1	5	35	2	42	1	1	1	7	1	2	4
114	34	1	2	2	0.37	2	2	7	39	2	42	1	1	3	6	1	2	4
115	18	1	1	1	0.63	2	2	4	47	2	24	2	2	1	4	1	2	4
115	24	1	1	2	0.35	2	2	14	58	2	24	2	1	9	10	2	2	4
116	0	1	2	1	0.82	2	2	5	34	1	31	1	1	6	3	1	2	4
116	36	1	2	2	0.38	2	2	10	45	1	31	1	2	5	6	1	2	4
117	6	1	1	1	0.2	1	1	5	41	2	43	1	1	8	6	1	2	4
117	32	1	1	2	0.06	1	1	11	53	2	43	1	2	8	9	2	2	4
118	36	1	1	1	0.95	1	2	5	36	2	28	1	2	3	7	1	2	4
118	48	1	1	2	0.46	1	2	8	42	2	28	1	2	10	11	1	2	4
119	24	1	1	1	0.36	2	1	6	37	1	41	1	2	3	7	1	2	4
119	24	1	1	2	0.38	2	2	9	47	1	41	1	2	1	7	1	2	4
120	24	1	1	1	0.23	2	1	8	34	2	36	1	2	4	4	1	2	4
120	24	1	1	2	0.35	2	2	7	40	2	36	1	1	6	6	1	2	4
121	12	1	1	1	0.29	2	1	8	43	2	20	2	2	1	7	1	2	4
121	36	1	1	2	0.11	2	1	7	51	2	20	2	2	5	6	1	2	4
122	36	1	1	1	0.45	2	1	4	36	1	42	1	2	6	3	1	2	4
122	34	1	1	2	0.24	2	1	7	42	1	42	1	1	3	6	1	2	4
123	48	1	1	1	0.57	1	2	4	42	2	32	1	2	1	7	1	2	4
123	36	1	1	2	0.49	1	2	6	42	2	32	1	1	1	5	1	2	4
124	36	1	1	1	0.11	2	1	10	58	2	38	1	2	9	6	2	2	4
124	48	1	1	2	0.83	2	2	8	40	2	38	1	2	8	1	1	2	4
125	40	1	2	1	0.92	1	2	4	33	2	44	1	2	1	6	1	2	4
125	44	1	2	2	0.4	1	2	2	40	2	44	1	2	2	1	1	2	4
126	20	1	1	1	0.67	1	2	6	44	2	35	1	2	1	6	1	2	4
126	72	1	1	2	0.33	1	2	8	49	2	35	1	2	2	7	1	2	4
127	12	1	1	1	0.44	2	1	7	39	2	36	2	2	3	7	1	2	1
127	36	1	2	2	0.47	2	2	8	47	2	36	2	2	12	10	1	2	1
128	12	1	1	1	0.5	2	2	5	31	1	21	1	2	1	4	1	2	4
128	20	1	1	2	1.04	2	2	6	38	1	21	1	1	1	5	1	2	4
129	24	2	1	1	1.32	1	2	10	42	1	18	2	2	2	4	2	2	4
129	60	1	1	2	0.49	1	2	5	42	1	18	2	1	1	4	1	2	4
130	12	1	1	1	1.11	2	2	11	36	1	42	2	2	1	7	2	2	4
130	36	1	1	2	0.24	2	1	5	55	1	42	2	2	1	6	1	2	4
131	24	1	1	1	0.72	2	2	6	31	2	44	2	2	1	4	1	2	4
131	18	1	1	2	0.76	2	2	1	43	2	44	2	2	3	2	1	2	4
132	48	1	1	1	0.75	1	2	4	42	1	37	1	2	6	7	1	2	4
132	48	1	2	2	0.28	1	2	9	42	1	37	1	1	5	8	1	2	4
133	24	1	1	1	0.08	1	1	8	39	1	40	2	2	5	6	1	2	4
133	36	1	2	2	0.56	1	2	5	40	1	40	2	2	5	7	1	2	4
134	0	1	1	1	0.14	1	1	5	38	1	48	2	2	5	6	1	2	4
134	12	1	1	2	0.45	1	2	7	50	1	48	2	2	5	7	1	2	4
135	12	1	1	1	0.47	1	1	8	41	2	52	1	2	7	9	1	2	1
135	24	1	1	2	0.32	1	2	10	43	2	52	1	2	10	12	1	2	1
136	24	1	1	1	0.43	2	1	8	46	1	24	2	2	2	8	1	2	4
136	36	1	1	2	0.16	2	1	6	42	1	24	2	2	6	10	1	2	4
137	12	1	1	1	0.47	1	1	8	43	1	41	1	2	6	8	1	2	4
137	24	1	1	2	0.09	1	1	8	48	1	41	1	2	8	10	1	2	4
138	36	1	1	1	0.25	1	1	4	39	2	45	2	2	4	7	1	2	4
138	24	1	1	2	0.27	1	2	9	42	2	45	2	2	12	10	1	2	4
139	8	1	2	1	0.53	1	2	5	47	2	36	2	2	5	7	1	2	4
139	60	1	1	2	0.12	1	1	15	52	2	36	2	2	10	9	2	2	4
140	12	1	1	1	1.62	1	2	7	37	2	34	2	2	3	5	1	2	4
140	24	1	1	2	0.31	1	2	12	45	2	34	2	2	14	15	2	2	4
141	24	1	1	1	0.63	2	2	4	32	2	41	2	1	1	5	1	2	1
141	36	1	1	2	0.13	2	1	12	39	2	41	2	2	6	11	2	2	1
142	12	1	1	1	0.63	1	2	11	36	1	40	1	1	1	8	2	2	1
142	48	1	2	2	0.24	1	1	6	38	1	40	1	1	6	7	1	2	1
143	36	1	2	1	0.03	1	1	10	36	1	40	2	2	1	9	2	2	4
143	36	2	1	2	0.17	1	1	7	42	1	40	2	1	9	11	1	2	4
144	12	1	1	1	0.85	1	2	3	45	1	15	2	2	1	7	1	2	4
144	24	1	1	2	0.37	1	2	8	46	1	15	2	2	1	10	1	2	4
145	12	1	1	1	1.42	2	2	8	30	2	28	2	2	1	4	1	2	4
145	36	2	1	2	0.28	2	2	13	47	2	28	2	2	12	11	2	2	4
146	18	1	1	1	0.67	1	2	6	46	1	15	2	2	5	5	1	2	4
146	12	1	1	2	0.14	1	1	7	53	1	15	2	2	1	6	1	2	4
147	20	1	1	1	1.53	1	2	5	38	1	16	1	1	5	8	1	2	1
147	12	1	1	2	0.56	1	2	8	53	1	16	1	1	6	9	1	2	1
148	8	1	1	1	0.7	2	2	4	34	2	25	1	2	1	6	1	2	4
148	24	1	1	2	0.5	2	2	11	31	2	25	1	2	3	8	2	2	4
149	20	1	2	1	0.74	1	2	5	38	2	26	2	1	1	5	1	2	4
149	36	1	1	2	0.55	1	2	5	43	2	26	2	2	5	8	1	2	4
150	6	1	1	1	0.73	2	2	5	32	1	52	2	2	4	11	1	2	4
150	12	1	2	2	1.16	2	2	10	46	1	52	2	2	7	9	2	2	4
151	24	1	1	1	0.86	1	2	3	36	1	41	1	1	1	5	1	2	2
151	36	1	1	2	0.5	1	2	6	38	1	41	1	2	6	7	1	2	2
152	12	1	1	1	0.61	2	2	8	30	2	22	2	2	3	9	1	2	2
152	12	1	1	2	0.7	2	2	9	45	2	22	2	2	1	9	1	2	2
153	12	1	1	1	1	1	2	1	37	2	50	2	1	1	6	1	2	4
153	20	1	1	2	0.25	1	1	12	43	2	50	2	2	10	11	2	2	4
154	12	1	1	1	0.75	2	2	9	42	1	15	1	1	6	10	2	2	4
154	10	1	1	2	0.59	2	2	8	43	1	15	1	2	5	10	1	2	4
155	12	1	1	1	1.14	2	2	5	38	1	48	1	1	1	6	1	2	4
155	32	1	1	2	0.7	2	2	8	39	1	48	1	2	0	10	1	2	4
156	24	1	1	1	0.92	1	2	6	42	1	36	1	1	1	8	1	2	4
156	24	1	1	2	0.65	1	2	5	44	1	36	1	2	1	11	1	2	4
157	12	1	1	1	0.44	2	1	6	36	1	40	2	1	4	6	1	2	4
157	24	1	1	2	0.94	2	2	5	44	1	40	2	1	1	4	1	2	4
158	12	1	1	1	0.48	2	2	6	32	1	42	2	1	1	6	1	2	4
158	20	1	1	2	0.47	2	2	10	31	1	42	2	2	3	12	1	2	4
159	12	1	1	1	1.61	1	2	5	39	1	17	1	2	1	5	1	2	4
159	12	1	1	2	0.55	1	2	6	36	1	17	1	2	3	6	1	2	4
160	12	1	1	1	1.5	2	2	6	39	1	25	2	2	4	6	1	2	4
160	24	1	2	2	0.65	2	2	8	40	1	25	2	2	12	10	1	2	4
161	24	1	1	1	0.72	2	2	6	34	2	21	1	1	1	7	1	2	4
161	24	1	1	2	0.33	2	2	8	41	2	21	1	2	4	10	1	2	4
162	12	1	1	1	0.84	1	2	5	51	1	28	2	2	1	8	1	2	4
162	36	1	1	2	0.95	1	2	6	38	1	28	2	2	1	8	1	2	4
163	12	1	1	1	0.55	2	2	8	48	2	20	2	1	3	8	1	2	4
163	12	1	1	2	0.24	2	1	13	44	2	20	2	2	1	12	2	2	4
164	20	1	1	1	1.09	1	2	8	39	2	43	2	2	3	7	1	2	4
164	24	1	1	2	0.84	1	2	8	30	2	43	2	2	2	11	2	2	4
165	12	1	1	1	0.93		2	3	37	1	21	1	2	6	6	1	2	4
165	36	1	1	2	0.49	1	2	6	57	1	21	1	2	9	6	1	2	4
166	24	1	1	1	0.35	2	1	6	62	1	35	1	1	1	8	1	2	4
166	36	1	2	2	0.92	2	2	8	41	1	35	1	1	0	6	1	2	4
167	12	1	1	1	0.4	2	1	6	44	2	46	1	1	1	6	1	2	4
167	24	1	1	2	0.18	2	1	7	42	2	46	1	2	5	9	1	2	4
168	24	1	1	1	0.53	1	2	8	43	1	19	1	2	1	6	1	2	1
168	24	1	1	2	0.37	1	2	5	51	1	19	1	2	3	5	1	2	1
169	12	1	1	1	0.72	1	2	10	40	1	33	2	2	1	6	2	2	4
169	12	1	1	2	0.52	1	2	10	65	1	33	2	2	10	10	1	2	4
170	24	1	1	1	0.71	1	2	1	35	2	52	1	1	1	3	1	2	1
170	36	1	2	2	0.16	1	1	5	38	2	52	1	2	1	8	1	2	1
171	66	1	1	1	0.98	1	2	6	35	2	32	2	2	11	8	1	2	4
171	44	1	1	2	0.23	1	1	11	36	2	32	2	2	8	13	2	2	4
172	12	1	1	1	0.81	1	2	6	36	1	32	1	2	1	6	1	2	4
172	36	1	1	2	0.36	1	2	10	43	1	32	1	2	8	7	1	2	4
173	12	1	1	1	1.25	1	2	6	41	2	43	2	2	6	6	1	2	4
173	32	2	1	2	0.34	1	2	9	51	2	43	2	1	6	8	1	2	4
174	12	1	1	1	0.69	1	2	6	36	1	38	2	2	4	6	1	2	4
174	12	1	1	2	0.34	1	2	6	57	1	38	2	2	5	8	1	2	4
175	24	1	1	1	0.61	2	2	4	41	1	33	1	2	4	3	1	2	4
175	24	1	1	2	0.76	2	2	6	52	1	33	1	1	1	3	1	2	4
176	12	1	1	1	0.94	2	2	6	53	1	30	1	2	0	8	1	2	4
176	24	1	1	2	0.44	2	2	7	44	1	30	1	2	12	2	1	2	4
177	12	2	1	1	1.35	2	2	5	46	2	30	2	2	3	5	1	2	4
177	36	1	1	2	0.47	2	2	6	66	2	30	2	2	4	7	1	2	4
178	12	1	1	1	0.23	1	1	8	41	2	22	2	2	8	8	1	2	4
178	12	2	1	2	0.47	1	2	5	38	2	22	2	1	5	8	1	2	4
179	12	1	1	1	0.65	2	2	4	52	1	33	2	2	4	7	1	2	4
179	24	1	1	2	0.26	2	2	6	51	1	33	2	2	1	7	1	2	4
180	12	1	1	1	0.83	1	2	4	36	2	48	2	1	0	9	1	2	4
180	24	1	2	2	0.39	1	2	5	38	2	48	2	1	3	8	1	2	4
181	18	1	1	1	0.49	2	2	4	40	2	51	1	1	4	3	1	2	4
181	20	1	1	2	0.13	2	1	7	43	2	51	1	2	5	5	1	2	4
182	12	1	1	1	1.19	1	2	5	43	1	52	2	2	1	5	1	2	4
182	36	1	1	2	0.49	1	2	7	41	1	52	2	2	5	8	1	2	4
183	12	2	1	1	0.62	2	2	6	42	1	44	2	2	4	8	1	2	4
183	24	1	1	2	0.15	2	1	10	69	1	44	2	1	8	10	1	2	4
184	24	1	1	1	1.94	1	2	5	39	1	32	1	1	5	7	1	2	1
184	20	1	1	2	1	1	2	10	53	1	32	1	2	8	12	1	2	1
185	12	1	1	1	0.57	1	2	6	47	2	42	2	2	3	8	1	3	3
185	12	2	1	2	0.27	1	2	9	52	2	42	2	2	11	10	1	3	3
186	24	1	1	1	0.53	1	2	6	39	1	18	1	2	4	6	1	3	3
186	24	1	1	2	0.32	1	2	9	51	1	18	1	2	8	8	1	3	3
187	24	1	1	1	0.34	1	1	6	33	2	53	1	2	1	7	1	3	3
187	36	1	1	2	0.63	1	2	6	41	2	53	1	2	1	5	1	3	3
188	24	1	2	1	0.89	2	2	6	34	1	21	1	2	3	7	1	3	4
188	36	1	1	2	0.12	2	1	6	54	1	21	1	2	5	5	1	3	4
189	12	1	1	1	1.15	1	2	5	34	1	28	1	1	3	8	1	3	4
189	24	1	1	2	0.14	1	1	9	53	1	28	1	1	8	8	1	3	4
190	24	1	1	1	0.59	2	2	6	40	1	23	2	2	6	6	1	3	4
190	48	1	1	2	0.13	2	1	7	52	1	23	2	2	5	9	1	3	4
191	12	1	1	1	0.15	1	1	5	43	2	39	2	1	5	7	1	3	4
191	18	1	1	2	0.3	1	2	8	39	2	39	2	1	19	8	1	3	4
192	12	1	1	1	0.78	1	2	5	41	2	15	1	1	5	4	1	3	4
192	24	1	1	2	0.27	1	2	9	46	2	15	1	2	8	8	1	3	4
193	12	2	1	1	0.59	2	2	6	34	1	32	2	2	7	8	1	3	4
193	30	1	2	2	0.41	2	2	9	52	1	32	2	1	1	9	1	3	4
194	24	1	1	1	0.69	2	2	6	50	1	37	2	2	3	6	1	3	4
194	20	1	1	2	0.53	2	2	4	36	1	37	2	1	5	3	1	3	4
195	48	1	1	1	0.51	1	2	8	40	2	29	2	2	3	3	1	3	4
195	84	1	1	2	0.51	1	2	2	49	2	29	2	2	7	8	1	3	4
196	24	1	1	1	0.71	2	2	6	43	1	50	1	2	4	4	1	3	4
196	36	1	1	2	0.33	2	2	7	34	1	50	1	2	3	6	1	3	4
197	24	1	1	1	0.61	1	2	4	33	2	37	2	2	1	8	1	3	4
197	20	1	1	2	0.18	1	1	8	41	2	37	2	2	1	10	1	3	4
198	24	1	2	1	0.68	2	2	6	37	2	49	2	2	3	6	1	3	4
198	24	1	1	2	0.36	2	2	11	45	2	49	2	2	1	11	2	3	4
199	24	1	1	1	1.21	1	2	5	37	1	21	2	2	1	6	1	3	3
199	24	1	1	2	0.08	1	1	12	32	1	21	2	2	8	5	2	3	3
200	36	1	1	1	0.33	1	1	8	36	1	48	2	1	1	7	1	3	4
200	178	1	1	2	0.56	1	2	5	42	1	48	2	2	1	6	1	3	4
201	12	1	1	1	0.78	1	2	3	39	1	40	2	1	1	4	1	3	4
201	24	1	1	2	0.82	1	2	5	41	1	40	2	2	13	6	1	3	4
202	24	1	1	1	0.66	2	2	3	35	2	41	2	1	1	7	1	3	4
202	24	1	1	2	0.77	2	2	10	35	2	41	2	1	6	12	1	3	4
203	24	1	1	1	0.47	1	1	6	35	1	30	1	1	1	7	1	3	4
203	24	1	1	2	0.36	1	2	8	48	1	30	1	2	1	6	1	3	4
204	12	1	1	1	0.44	1	1	5	41	1	50	1	1	7	5	1	3	4
204	22	1	1	2	0.63	1	2	8	35	1	50	1	2	10	11	1	3	4
205	12	1	1	1	1.92	2	2	3	59	1	22	2	2	1	3	1	3	4
205	24	2	1	2	0.45	2	2	3	40	1	22	2	1	1	3	1	3	4
206	12	1	1	1	0.57	1	2	3	38	2	34	2	2	1	8	1	3	3
206	24	1	1	2	0.25	1	1	8	47	2	34	2	2	6	10	1	3	3
207	24	1	1	1	0.76	2	2	5	53	1	34	1	2	5	6	1	3	3
207	72	1	1	2	0.45	2	2	5	42	1	34	1	2	8	8	1	3	3
208	10	1	1	1	0.79	1	2	6	40	2	37	2	2	1	6	1	3	4
208	24	1	1	2	0.37	1	2	9	44	2	37	2	2	1	8	1	3	4
209	12	1	1	1	0.63	2	2	3	34	2	44	2	2	0	9	1	3	4
209	24	2	1	2	0.37	2	2	19	36	2	44	2	2	8	12	2	3	4
210	22	1	1	1	0.66	1	2	6	37	1	38	1	1	3	8	1	3	4
210	24	1	1	2	0.24	1	1	11	49	1	38	1	2	13	14	2	3	4
211	24	1	1	1	0.04	2	1	18	40	2	52	1	2	19	16	2	3	4
211	12	1	1	2	0.31	2	2	8	36	2	52	1	2	12	9	1	3	4
212	24	1	1	1	1.13	2	2	7	32	1	28	1	1	1	8	1	3	4
212	36	1	2	2	0.59	2	2	7	48	1	28	1	1	4	6	1	3	4
213	36	1	1	1	0.71	1	2	6	30	1	24	1	1	1	6	1	3	4
213	24	1	1	2	0.66	1	2	8	34	1	24	1	1	7	8	1	3	4
214	24	1	1	1	1.07	1	2	3	30	1	32	2	2	3	9	1	3	3
214	36	2	1	2	0.69	1	2	8	42	1	32	2	2	13	2	2	3	3
215	24	1	1	1	0.32	2	1	6	34	1	26	1	2	4	6	1	3	3
215	24	1	1	2	0.63	2	2	3	42	1	26	1	1	6	7	1	3	3
216	12	1	1	1	1.06	2	2	9	49	1	20	2	2	4	9	2	3	4
216	24	1	1	2	0.91	2	2	10	50	1	20	2	2	15	11	1	3	4
217	24	1	1	1	0.75	1	2	10	32	1	27	1	2	1	7	2	3	4
217	32	1	1	2	0.3	1	2	6	45	1	27	1	2	4	7	1	3	4
218	24	1	1	1	0.7	1	2	13	41	2	47	2	2	8	9	2	3	4
218	48	1	1	2	0.73	1	2	13	40	2	47	2	2	12	2	2	3	4
219	12	1	1	1	0.86	1	2	12	40	1	34	2	2	13	17	2	3	4
219	24	1	1	2	0.2	1	1	14	54	1	34	2	2	15	16	2	3	4
220	54	1	1	1	0.28	2	1	6	33	1	50	1	2	12	7	1	4	4
220	66	1	2	2	0.31	2	2	9	49	1	50	1	1	1	8	1	4	4
221	12	1	1	1	0.23	1	1	8	73	2	48	2	2	10	9	1	4	4
221	12	1	1	2	0.48	1	2	8	52	2	48	2	2	8	9	1	4	4
222	12	1	1	1	0.99	2	2	4	40	1	39	2	1	4	6	1	4	4
222	24	2	1	2	0.47	2	2	11	51	1	39	2	2	6	7	2	4	4
223	24	1	1	1	0.31	2	1	8	42	1	37	1	2	4	7	1	4	4
223	36	1	1	2	0.48	2	2	4	43	1	37	1	2	1	5	1	4	4
[truncated: 189 more columns]
